# Supplementary material for: Cryo-Electron Microscopy Reveals That Sperm Modification Coincides with Female Fertility in the Mosquito Aedes aegypti
Source: Sci Rep. 2019 Dec 6;9:18537. doi: 10.1038/s41598-019-54920-6 (PMC6898104; doi:10.1038/s41598-019-54920-6)
Supplement: Supplementary file 2 — Supplementary information [file 41598_2019_54920_MOESM2_ESM.xlsx]

## Sheet: Fig 3b
hpm	20_sperm_exit	ln_spillout
2.98333	120	4.78749
2.8	63.5	4.15104
2.4	61.1	4.11251
2.55	0.5	-0.693147
6.7	18.65	2.92585
6.41667	14.94	2.70404
6.85	14.88	2.70002
6.85	13.13	2.5749
6.11667	10	2.30259
6.55	9	2.19722
6.7	8.36	2.12346
8.71667	22.82	3.12764
8.05	4.5	1.50408
8.88333	1.12	0.113329
7.91667	5	1.60944
10.9667	8.77	2.17134
10.7167	7.13	1.96431
10.8333	2.5	0.916291
10.45	1.37	0.314811
9.96667	3.48	1.24703
12.9333	4.25	1.44692
12.3167	2.25	0.81093
12.45	1.25	0.223144
24.55	14.09	2.64547
24.85	6.25	1.83258
25.5	3	1.09861
25.3667	1.13	0.122218
25.1	0.75	-0.287682
25.65	0.75	-0.287682
25.2333	0.5	-0.693147
3.31667	118	4.77068
13.1667	30.25	3.4095
5.33333	25.5	3.23868
5.05	21.25	3.05636
5.48333	21.25	3.05636
5.16667	15.25	2.72458
9.3	10.87	2.38601
11.1167	9.35	2.23538
9.55	6.88	1.92862
9.01667	2.88	1.05779
9.13333	2.75	1.0116
11.3333	2.25	0.81093
7.53333	2	0.693147
13.0667	1.75	0.559616
13.3333	1.5	0.405465
11.45	1.25	0.223144
7.26667	1	0
1.95	50.13	3.91462
2.06667	9.73	2.27521
2.06667	38.04	3.63864
2.08333	69.22	4.23729
2.18333	20.38	3.01455
2.2	26.51	3.27752
2.21667	54.17	3.99213
2.23333	19.84	2.9877
2.36667	41.73	3.73122
2.36667	38	3.63759
2.41667	11.64	2.45445
2.48333	29.59	3.38744
2.51667	18.59	2.92262
2.55	4.69	1.54543
2.65	49.22	3.8963
4.08333	76.25	4.33402
4.11667	20.83	3.03639
4.15	6.19	1.82294
4.18333	7.69	2.03992
4.26667	3.08	1.12493
4.31667	17.76	2.87695
4.4	48.4	3.8795
4.41667	29.91	3.39819
4.45	5.31	1.66959
4.53333	14.6	2.68102
4.56667	6	1.79176
6.03333	14	2.63906
6.1	2.27	0.81978
6.2	13.98	2.63763
6.53333	8.77	2.17134
6.58333	12.83	2.55179
7.95	2	0.693147
7.98333	0.83	-0.18633
8.1	0.72	-0.328504
8.15	12.69	2.54081
8.16667	0.82	-0.198451
8.28333	0.45	-0.798508
8.48333	8.98	2.195
10.15	7.91	2.06813
10.25	7.23	1.97824
10.2667	1.39	0.329304
10.4	1.81	0.593327
10.6	1.97	0.678034
12	1.65	0.500775
12.0833	0.45	-0.798508
12.1	8.64	2.1564
12.2	0.9	-0.105361
12.2	0.86	-0.150823
12.2	0.94	-0.0618754
12.3	1.51	0.41211
12.4833	1	0
16.35	11	2.3979
16.45	3	1.09861
16.65	2	0.693147
16.7667	10	2.30259
7.06667	7	1.94591
17.2167	2	0.693147
17.3333	1	0
17.5167	2	0.693147
17.85	1	0
18.1667	2	0.693147
18.2833	2	0.693147
20.0167	1	0
20.15	2	0.693147
20.25	3	1.09861
20.4167	1	0
20.5333	2	0.693147
20.65	1	0
20.85	1	0
21.0333	3	1.09861
21.15	2	0.693147
21.3	11	2.3979
21.4	2	0.693147
24.0667	2	0.693147
24.4	7	1.94591
24.5333	4	1.38629
24.6167	1	0
24.8	1	0
25.2167	1	0
25.4833	1	0
25.5833	15	2.70805
25.7	1	0
25.8	1	0

## Sheet:  Fig4a-b (unforced)
replicate	hpm	total_eggs_laid	hatchable eggs	hatched
1	virgin	0	0	0
1	virgin	0	0	0
1	virgin	0	0	0
1	virgin	0	0	0
1	virgin	0	0	0
1	virgin	0	0	0
1	virgin	0	0	0
1	virgin	0	0	0
1	virgin	0	0	0
1	virgin	0	0	0
1	virgin	0	0	0
1	virgin	0	0	0
1	virgin	0	0	0
1	virgin	0	0	0
1	virgin	0	0	0
1	virgin	0	0	0
1	virgin	0	0	0
1	virgin	0	0	0
1	virgin	0	0	0
1	virgin	0	0	0
1	virgin	0	0	0
1	virgin	0	0	0
1	virgin	0	0	0
1	virgin	0	0	0
1	virgin	0	0	0
1	virgin	0	0	0
2	virgin	0	0	0
2	virgin	0	0	0
2	virgin	0	0	0
2	virgin	0	0	0
2	virgin	0	0	0
2	virgin	0	0	0
2	virgin	0	0	0
2	virgin	0	0	0
2	virgin	0	0	0
2	virgin	0	0	0
2	virgin	0	0	0
2	virgin	0	0	0
2	virgin	0	0	0
2	virgin	0	0	0
2	virgin	0	0	0
2	virgin	0	0	0
2	virgin	0	0	0
2	virgin	0	0	0
2	virgin	0	0	0
2	virgin	0	0	0
2	virgin	0	0	0
2	virgin	0	0	0
2	virgin	0	0	0
2	virgin	0	0	0
2	virgin	0	0	0
2	virgin	0	0	0
2	virgin	0	0	0
2	virgin	0	0	0
2	virgin	0	0	0
2	virgin	0	0	0
1	virgin	26	26	0
1	virgin	13	13	0
1	virgin	1	1	0
1	virgin	1	1	0
2	2	0	0	0
2	2	0	0	0
2	2	0	0	0
2	2	0	0	0
2	2	0	0	0
2	2	0	0	0
2	2	0	0	0
2	2	0	0	0
2	2	0	0	0
2	2	0	0	0
2	2	0	0	0
2	2	0	0	0
2	2	0	0	0
2	2	0	0	0
2	2	0	0	0
2	2	0	0	0
2	2	0	0	0
2	2	0	0	0
2	2	0	0	0
2	2	0	0	0
2	2	0	0	0
2	2	0	0	0
2	2	0	0	0
2	2	0	0	0
2	2	0	0	0
2	2	0	0	0
1	2	0	0	0
1	2	0	0	0
1	2	0	0	0
1	2	0	0	0
1	2	0	0	0
1	2	0	0	0
1	2	0	0	0
1	2	0	0	0
1	2	0	0	0
1	2	0	0	0
1	2	0	0	0
1	2	0	0	0
1	2	0	0	0
1	2	0	0	0
1	2	0	0	0
1	2	0	0	0
1	2	0	0	0
1	2	0	0	0
1	2	0	0	0
1	2	0	0	0
1	2	0	0	0
1	2	0	0	0
1	2	0	0	0
1	2	0	0	0
1	2	0	0	0
1	2	0	0	0
1	2	0	0	0
1	2	0	0	0
1	2	0	0	0
2	2	19	19	18
1	2	107	107	0
2	2	4	4	0
2	2	1	1	0
2	4	0	0	0
2	4	0	0	0
2	4	0	0	0
2	4	0	0	0
2	4	0	0	0
2	4	0	0	0
2	4	0	0	0
2	4	0	0	0
2	4	0	0	0
2	4	0	0	0
2	4	0	0	0
2	4	0	0	0
2	4	0	0	0
2	4	0	0	0
2	4	0	0	0
2	4	0	0	0
2	4	0	0	0
2	4	0	0	0
2	4	0	0	0
2	4	0	0	0
2	4	0	0	0
2	4	0	0	0
2	4	0	0	0
2	4	0	0	0
2	4	0	0	0
2	4	0	0	0
2	4	0	0	0
2	4	0	0	0
1	4	0	0	0
1	4	0	0	0
1	4	0	0	0
1	4	0	0	0
1	4	0	0	0
1	4	0	0	0
1	4	0	0	0
1	4	0	0	0
1	4	0	0	0
1	4	0	0	0
1	4	0	0	0
1	4	0	0	0
1	4	0	0	0
1	4	0	0	0
1	4	0	0	0
1	4	0	0	0
1	4	0	0	0
1	4	0	0	0
1	4	0	0	0
1	4	0	0	0
1	4	0	0	0
1	4	0	0	0
1	4	0	0	0
1	4	0	0	0
1	4	0	0	0
1	4	0	0	0
1	4	0	0	0
1	4	0	0	0
1	4	0	0	0
2	4	12	12	0
1	4	1	1	0
2	6	0	0	0
2	6	0	0	0
2	6	0	0	0
2	6	0	0	0
2	6	0	0	0
2	6	0	0	0
2	6	0	0	0
2	6	0	0	0
2	6	0	0	0
2	6	0	0	0
2	6	0	0	0
2	6	0	0	0
2	6	0	0	0
2	6	0	0	0
2	6	0	0	0
2	6	0	0	0
2	6	0	0	0
2	6	0	0	0
2	6	0	0	0
2	6	0	0	0
2	6	0	0	0
2	6	0	0	0
2	6	0	0	0
2	6	0	0	0
2	6	0	0	0
2	6	0	0	0
1	6	0	0	0
1	6	0	0	0
1	6	0	0	0
1	6	0	0	0
1	6	0	0	0
1	6	0	0	0
1	6	0	0	0
1	6	0	0	0
1	6	0	0	0
1	6	0	0	0
1	6	0	0	0
1	6	0	0	0
1	6	0	0	0
1	6	0	0	0
1	6	0	0	0
1	6	0	0	0
1	6	0	0	0
1	6	0	0	0
1	6	0	0	0
1	6	0	0	0
1	6	0	0	0
1	6	0	0	0
1	6	0	0	0
1	6	0	0	0
1	6	0	0	0
1	6	0	0	0
1	6	0	0	0
1	6	0	0	0
2	6	21	21	8
2	6	16	16	1
2	6	4	4	0
1	6	2	2	0
1	6	1	1	0
2	6	1	1	0
2	8	0	0	0
2	8	0	0	0
2	8	0	0	0
2	8	0	0	0
2	8	0	0	0
2	8	0	0	0
2	8	0	0	0
2	8	0	0	0
2	8	0	0	0
2	8	0	0	0
2	8	0	0	0
2	8	0	0	0
2	8	0	0	0
2	8	0	0	0
2	8	0	0	0
2	8	0	0	0
2	8	0	0	0
2	8	0	0	0
2	8	0	0	0
2	8	0	0	0
2	8	0	0	0
2	8	0	0	0
2	8	0	0	0
2	8	0	0	0
2	8	0	0	0
2	8	0	0	0
2	8	0	0	0
2	8	0	0	0
2	8	0	0	0
1	8	0	0	0
1	8	0	0	0
1	8	0	0	0
1	8	0	0	0
1	8	0	0	0
1	8	0	0	0
1	8	0	0	0
1	8	0	0	0
1	8	0	0	0
1	8	0	0	0
1	8	0	0	0
1	8	0	0	0
1	8	0	0	0
1	8	0	0	0
1	8	0	0	0
1	8	0	0	0
1	8	0	0	0
1	8	0	0	0
1	8	0	0	0
1	8	0	0	0
1	8	0	0	0
1	8	0	0	0
1	8	0	0	0
1	8	0	0	0
1	8	0	0	0
1	8	0	0	0
1	8	0	0	0
2	8	28	28	27
1	8	5	5	0
1	8	1	1	0
1	8	1	1	0
2	10	0	0	0
2	10	0	0	0
2	10	0	0	0
2	10	0	0	0
2	10	0	0	0
2	10	0	0	0
2	10	0	0	0
2	10	0	0	0
2	10	0	0	0
2	10	0	0	0
2	10	0	0	0
2	10	0	0	0
2	10	0	0	0
2	10	0	0	0
2	10	0	0	0
2	10	0	0	0
2	10	0	0	0
2	10	0	0	0
2	10	0	0	0
2	10	0	0	0
2	10	0	0	0
2	10	0	0	0
2	10	0	0	0
2	10	0	0	0
2	10	0	0	0
2	10	0	0	0
1	10	0	0	0
1	10	0	0	0
1	10	0	0	0
1	10	0	0	0
1	10	0	0	0
1	10	0	0	0
1	10	0	0	0
1	10	0	0	0
1	10	0	0	0
1	10	0	0	0
1	10	0	0	0
1	10	0	0	0
1	10	0	0	0
1	10	0	0	0
1	10	0	0	0
1	10	0	0	0
1	10	0	0	0
1	10	0	0	0
1	10	0	0	0
1	10	0	0	0
1	10	0	0	0
1	10	0	0	0
1	10	0	0	0
1	10	0	0	0
1	10	0	0	0
1	10	0	0	0
1	10	0	0	0
2	10	91	83	72
2	10	15	15	5
2	10	3	3	1
1	10	111	111	26
2	10	6	6	1
1	10	67	67	11
1	10	1	1	0
2	12	1	0	0
1	12	0	0	0
1	12	0	0	0
1	12	0	0	0
1	12	0	0	0
1	12	0	0	0
1	12	0	0	0
1	12	0	0	0
1	12	0	0	0
1	12	0	0	0
1	12	0	0	0
1	12	0	0	0
1	12	0	0	0
1	12	0	0	0
1	12	0	0	0
1	12	0	0	0
1	12	0	0	0
1	12	0	0	0
1	12	0	0	0
1	12	0	0	0
1	12	0	0	0
1	12	0	0	0
1	12	0	0	0
1	12	0	0	0
1	12	0	0	0
1	12	0	0	0
1	12	0	0	0
1	12	0	0	0
2	12	0	0	0
2	12	0	0	0
2	12	0	0	0
2	12	0	0	0
2	12	0	0	0
2	12	0	0	0
2	12	0	0	0
2	12	0	0	0
2	12	0	0	0
2	12	0	0	0
2	12	0	0	0
2	12	0	0	0
2	12	0	0	0
2	12	0	0	0
2	12	0	0	0
2	12	0	0	0
2	12	0	0	0
2	12	0	0	0
2	12	0	0	0
2	12	0	0	0
2	12	0	0	0
2	12	93	93	87
2	12	28	28	26
2	12	53	53	47
1	12	24	24	21
2	12	98	98	85
2	12	55	55	37
2	12	3	3	2
2	12	69	69	35
1	12	3	3	1
1	12	7	7	0
2	12	1	1	0
1	16	0	0	0
1	16	0	0	0
1	16	0	0	0
1	16	0	0	0
1	16	0	0	0
1	16	0	0	0
1	16	0	0	0
1	16	0	0	0
1	16	0	0	0
1	16	0	0	0
1	16	0	0	0
1	16	0	0	0
1	16	0	0	0
1	16	0	0	0
1	16	0	0	0
1	16	0	0	0
1	16	0	0	0
1	16	0	0	0
1	16	0	0	0
2	16	0	0	0
2	16	0	0	0
2	16	0	0	0
2	16	0	0	0
2	16	0	0	0
2	16	0	0	0
2	16	0	0	0
2	16	0	0	0
2	16	0	0	0
2	16	0	0	0
2	16	0	0	0
2	16	0	0	0
2	16	0	0	0
2	16	0	0	0
2	16	0	0	0
2	16	0	0	0
2	16	0	0	0
2	16	0	0	0
1	16	21	21	21
2	16	20	20	19
1	16	32	32	28
2	16	14	14	12
2	16	45	45	37
2	16	11	11	9
1	16	111	111	86
2	16	27	26	20
2	16	25	25	19
2	16	16	16	12
2	16	51	51	37
1	16	24	24	16
1	16	97	97	61
2	16	18	18	11
1	16	108	108	50
1	16	48	48	21
2	16	6	6	2
2	16	6	6	2
1	16	63	63	16
2	16	75	65	5
1	16	9	9	0
1	16	6	6	0
1	16	1	1	0
2	20	0	0	0
2	20	0	0	0
2	20	0	0	0
2	20	0	0	0
2	20	0	0	0
2	20	0	0	0
2	20	0	0	0
2	20	0	0	0
2	20	0	0	0
2	20	0	0	0
2	20	0	0	0
2	20	0	0	0
2	20	0	0	0
2	20	0	0	0
2	20	0	0	0
2	20	0	0	0
2	20	0	0	0
2	20	0	0	0
1	20	0	0	0
1	20	0	0	0
1	20	0	0	0
1	20	0	0	0
1	20	0	0	0
1	20	0	0	0
1	20	0	0	0
1	20	0	0	0
1	20	0	0	0
1	20	0	0	0
1	20	0	0	0
1	20	0	0	0
1	20	0	0	0
1	20	0	0	0
1	20	0	0	0
1	20	0	0	0
1	20	0	0	0
1	20	0	0	0
2	20	107	107	103
1	20	92	92	87
2	20	18	18	17
2	20	46	46	43
2	20	13	13	12
1	20	107	107	91
2	20	121	121	101
1	20	30	30	25
1	20	16	16	13
1	20	44	44	35
1	20	39	39	31
2	20	98	98	75
2	20	8	8	6
2	20	8	8	6
1	20	13	13	9
2	20	30	30	20
1	20	7	7	3
1	20	14	14	5
2	20	12	12	4
2	20	7	7	2
1	20	32	32	0
2	20	28	28	0
1	20	18	18	0
1	20	5	5	0
2	24	0	0	0
2	24	0	0	0
2	24	0	0	0
2	24	0	0	0
2	24	0	0	0
2	24	0	0	0
2	24	0	0	0
2	24	0	0	0
2	24	0	0	0
1	24	0	0	0
1	24	0	0	0
1	24	0	0	0
1	24	0	0	0
1	24	0	0	0
1	24	0	0	0
1	24	0	0	0
1	24	0	0	0
1	24	0	0	0
1	24	0	0	0
1	24	0	0	0
1	24	0	0	0
1	24	0	0	0
1	24	0	0	0
1	24	0	0	0
1	24	0	0	0
2	24	32	32	32
2	24	53	52	52
2	24	87	87	87
2	24	17	17	17
2	24	54	54	52
2	24	26	26	25
2	24	96	96	91
2	24	18	18	17
2	24	48	48	45
1	24	89	89	83
1	24	101	101	93
1	24	52	52	47
1	24	16	16	14
2	24	39	39	34
1	24	102	102	88
2	24	34	34	29
2	24	103	100	82
2	24	47	47	38
1	24	89	89	71
2	24	116	116	91
2	24	12	12	9
1	24	116	116	86
2	24	7	7	5
2	24	10	10	7
2	24	97	97	65
1	24	37	37	24
2	24	40	40	24
1	24	29	29	17
1	24	119	119	67
1	24	44	44	19
2	24	20	19	7
1	24	25	25	9
2	24	65	61	3
1	24	87	87	0
1	24	2	2	0

## Sheet:  Fig4c-d, FigS4 (death stress)
replicate	hpm	total_eggs	viable_eggs	num_hatched	striped
1	0	3	3	0	0
1	0	3	3	0	0
1	0	5	5	0	0
1	0	14	14	0	0
1	0	27	22	0	0
1	0	30	30	0	0
1	0	36	36	0	0
1	0	36	30	0	0
1	0	58	58	0	0
1	0	58	53	0	0
1	2	0	0	0	0
1	2	0	0	0	0
1	2	0	0	0	0
1	2	2	2	0	0
1	2	4	4	0	0
1	2	6	6	0	0
1	2	8	8	0	0
1	2	12	12	0	0
1	2	12	12	0	0
1	2	16	16	0	0
1	2	19	19	0	0
1	2	22	22	0	0
1	2	25	18	0	0
1	2	27	27	0	0
1	2	28	19	0	0
1	2	30	28	0	0
1	2	30	25	0	0
1	2	32	32	0	0
1	2	50	40	0	0
1	2	50	36	0	0
1	2	55	49	0	0
1	2	70	54	0	0
1	2	70	65	0	0
1	2	94	77	0	0
1	4	0	0	0	0
1	4	0	0	0	0
1	4	0	0	0	0
1	4	1	1	0	0
1	4	1	1	0	0
1	4	3	3	0	0
1	4	4	4	0	0
1	4	5	5	0	0
1	4	5	4	0	0
1	4	7	7	0	0
1	4	8	6	0	0
1	4	14	12	0	0
1	4	15	14	0	0
1	4	18	18	0	0
1	4	19	16	0	0
1	4	22	20	0	0
1	4	24	20	0	0
1	4	25	25	0	0
1	4	26	21	0	0
1	4	26	26	0	0
1	4	30	30	0	0
1	4	38	35	0	0
1	4	40	20	0	0
1	4	40	24	0	0
1	4	70	30	0	0
1	6	0	0	0	0
1	6	0	0	0	0
1	6	3	3	0	0
1	6	8	3	0	0
1	6	10	10	0	0
1	6	15	5	0	0
1	6	16	15	0	0
1	6	28	28	0	0
1	6	28	25	0	0
1	6	30	29	0	0
1	6	30	25	0	0
1	6	39	36	6	0
1	6	65	60	7	0
1	6	72	69	0	0
1	6	81	81	0	0
1	8	0	0	0	0
1	8	0	0	0	0
1	8	0	0	0	0
1	8	0	0	0	0
1	8	0	0	0	0
1	8	1	1	0	0
1	8	2	2	0	0
1	8	5	5	0	0
1	8	7	4	0	0
1	8	9	8	0	0
1	8	9	7	0	0
1	8	12	10	0	0
1	8	12	12	0	0
1	8	13	13	0	0
1	8	15	13	0	0
1	8	20	17	0	0
1	8	21	21	4	0
1	8	22	22	0	0
1	8	24	24	0	0
1	8	75	74	37	0
1	8	85	80	57	0
1	8	93	86	6	0
1	10	0	0	0	0
1	10	0	0	0	0
1	10	0	0	0	0
1	10	0	0	0	0
1	10	1	1	0	0
1	10	2	2	0	0
1	10	3	3	0	0
1	10	5	5	5	0
1	10	12	12	0	0
1	10	18	18	0	0
1	10	19	17	2	0
1	10	20	20	4	0
1	10	21	19	12	0
1	10	26	26	3	0
1	10	28	28	1	0
1	10	31	31	21	0
1	10	36	35	0	0
1	10	37	37	20	0
1	10	40	20	13	0
1	10	47	47	29	0
1	10	50	47	2	0
1	10	55	54	9	0
1	10	55	55	1	0
1	10	62	62	6	0
1	10	70	35	3	0
1	10	72	71	25	0
1	10	80	70	20	0
1	12	0	0	0	0
1	12	0	0	0	0
1	12	0	0	0	0
1	12	0	0	0	0
1	12	0	0	0	0
1	12	0	0	0	0
1	12	6	6	6	0
1	12	6	6	2	0
1	12	8	7	3	0
1	12	13	5	4	0
1	12	18	18	0	0
1	12	21	21	16	0
1	12	21	21	8	0
1	12	22	22	0	0
1	12	24	24	6	0
1	12	26	26	6	0
1	12	30	20	8	0
1	12	38	37	8	0
1	12	53	53	1	0
1	12	80	80	57	0
1	16	0	0	0	0
1	16	0	0	0	0
1	16	0	0	0	0
1	16	0	0	0	0
1	16	1	1	0	0
1	16	2	1	0	0
1	16	4	4	0	0
1	16	9	9	0	0
1	16	10	9	0	0
1	16	12	10	0	0
1	16	15	15	8	0
1	16	25	25	10	0
1	16	29	29	10	0
1	16	29	29	3	0
1	16	38	34	12	0
1	16	38	38	0	0
1	16	40	40	40	0
1	16	45	27	4	0
1	16	47	45	15	0
1	16	55	40	12	0
1	16	60	55	21	0
1	20	0	0	0	0
1	20	0	0	0	0
1	20	3	3	0	0
1	20	5	5	0	0
1	20	5	4	0	0
1	20	8	8	5	0
1	20	15	15	13	0
1	20	15	14	7	0
1	20	16	16	7	0
1	20	18	16	3	0
1	20	20	18	5	0
1	20	21	21	10	0
1	20	25	24	20	0
1	20	25	25	18	0
1	20	28	28	17	0
1	20	31	31	20	0
1	20	33	33	30	0
1	20	35	35	29	0
1	20	36	36	36	1
1	20	46	46	36	0
1	20	70	52	17	0
1	20	71	70	17	0
1	20	75	60	2	0
1	20	80	74	6	0
1	24	0	0	0	0
1	24	2	2	1	0
1	24	2	2	1	0
1	24	2	1	0	0
1	24	2	2	0	0
1	24	13	13	10	0
1	24	14	14	2	0
1	24	15	5	4	0
1	24	17	14	7	0
1	24	18	18	16	0
1	24	19	19	1	0
1	24	21	21	15	0
1	24	26	26	23	0
1	24	31	30	30	0
1	24	38	38	0	0
1	24	40	36	0	0
1	24	45	40	26	0
1	24	49	49	14	0
1	24	60	60	43	0
2	0	0	0	0	0
2	0	0	0	0	0
2	0	2	2	0	0
2	0	2	2	0	0
2	0	3	3	0	0
2	0	11	11	0	0
2	0	14	13	0	0
2	0	23	20	0	0
2	0	27	25	0	0
2	0	29	27	0	0
2	0	30	29	0	0
2	0	40	22	0	0
2	0	40	35	0	0
2	2	0	0	0	0
2	2	0	0	0	0
2	2	1	1	0	0
2	2	7	3	0	0
2	2	8	8	0	0
2	2	10	7	0	0
2	2	11	11	0	0
2	2	17	17	0	0
2	2	19	19	0	0
2	2	21	15	0	0
2	2	23	23	0	0
2	2	28	26	0	0
2	2	33	20	0	0
2	2	39	37	0	0
2	2	48	28	0	0
2	2	57	55	0	0
2	4	0	0	0	0
2	4	0	0	0	0
2	4	3	3	0	0
2	4	3	3	0	0
2	4	4	4	0	0
2	4	8	8	0	0
2	4	11	10	0	0
2	4	14	14	0	0
2	4	17	16	0	0
2	4	22	19	0	1
2	4	24	24	0	0
2	4	25	25	0	0
2	4	34	34	0	0
2	4	38	38	0	0
2	4	48	48	0	0
2	4	50	27	0	0
2	4	52	49	0	0
2	4	74	70	2	0
2	4	75	75	0	0
2	6	0	0	0	0
2	6	0	0	0	0
2	6	0	0	0	0
2	6	1	1	0	0
2	6	1	1	0	0
2	6	2	2	0	0
2	6	5	5	0	0
2	6	7	3	0	0
2	6	9	9	0	0
2	6	9	9	0	0
2	6	13	12	0	0
2	6	14	12	0	0
2	6	15	14	0	0
2	6	16	16	0	0
2	6	19	19	0	0
2	6	20	17	0	0
2	6	22	22	0	0
2	6	22	22	0	0
2	6	22	16	0	0
2	6	27	27	0	0
2	6	28	27	0	0
2	6	28	25	0	0
2	6	29	29	13	0
2	6	41	38	0	0
2	6	48	47	0	0
2	6	60	59	2	0
2	6	68	68	0	0
2	6	70	70	5	0
2	8	0	0	0	0
2	8	0	0	0	0
2	8	1	1	0	0
2	8	3	3	0	0
2	8	4	4	0	0
2	8	4	4	0	0
2	8	6	5	0	0
2	8	6	6	0	0
2	8	9	9	0	0
2	8	10	10	1	0
2	8	11	11	0	0
2	8	12	12	0	0
2	8	14	10	1	0
2	8	16	15	0	0
2	8	19	19	4	1
2	8	20	20	1	0
2	8	20	12	0	0
2	8	25	9	1	0
2	8	25	20	0	0
2	8	30	25	0	0
2	8	30	30	0	0
2	8	36	36	0	0
2	8	43	40	0	0
2	8	51	51	0	0
2	8	95	90	0	0
2	10	0	0	0	0
2	10	0	0	0	0
2	10	0	0	0	0
2	10	1	1	0	0
2	10	1	1	0	0
2	10	2	2	1	0
2	10	7	5	0	0
2	10	9	8	3	0
2	10	9	7	0	0
2	10	9	6	0	0
2	10	10	8	0	0
2	10	21	17	9	0
2	10	21	18	0	0
2	10	25	25	13	0
2	10	29	29	2	0
2	10	35	10	4	0
2	10	35	35	7	0
2	10	50	50	1	0
2	10	60	59	1	0
2	10	70	58	0	0
2	10	75	72	1	0
2	12	0	0	0	0
2	12	2	2	1	0
2	12	3	3	1	0
2	12	3	3	0	0
2	12	3	3	0	0
2	12	4	4	0	0
2	12	7	7	0	0
2	12	9	7	2	0
2	12	10	10	0	0
2	12	12	7	0	0
2	12	16	16	2	0
2	12	17	17	7	0
2	12	22	22	9	0
2	12	22	20	2	0
2	12	25	25	19	0
2	12	25	24	13	0
2	12	29	29	7	0
2	12	30	20	9	0
2	12	35	33	11	0
2	12	56	56	44	0
2	12	100	100	50	0
2	16	1	1	1	0
2	16	5	5	0	0
2	16	7	7	0	0
2	16	10	9	3	0
2	16	12	11	3	0
2	16	13	12	11	0
2	16	13	13	8	0
2	16	14	13	7	0
2	16	17	17	10	0
2	16	19	19	14	0
2	16	20	20	19	0
2	16	23	23	18	0
2	16	24	23	16	0
2	16	26	26	24	0
2	16	26	25	10	0
2	16	31	27	20	0
2	16	32	32	32	0
2	16	45	45	40	0
2	16	50	50	50	0
2	16	50	50	41	0
2	16	70	70	62	0
2	16	75	74	74	0
2	16	80	75	75	0
2	20	0	0	0	0
2	20	0	0	0	0
2	20	5	5	1	0
2	20	6	5	0	0
2	20	8	8	7	0
2	20	9	9	2	0
2	20	11	8	2	0
2	20	12	3	2	0
2	20	18	16	13	0
2	20	19	19	11	0
2	20	21	21	9	0
2	20	22	22	18	0
2	20	32	31	21	0
2	20	34	32	16	0
2	20	35	35	35	0
2	20	40	40	28	0
2	20	85	84	42	0
2	24	0	0	0	0
2	24	0	0	0	0
2	24	0	0	0	0
2	24	0	0	0	0
2	24	1	1	0	0
2	24	2	2	0	0
2	24	5	5	4	0
2	24	5	2	1	0
2	24	6	6	3	1
2	24	7	7	7	0
2	24	7	7	6	0
2	24	7	3	2	0
2	24	11	6	5	0
2	24	11	10	7	0
2	24	13	13	9	0
2	24	15	14	6	0
2	24	17	17	11	0
2	24	20	20	16	0
2	24	20	20	12	0
2	24	21	21	21	0
2	24	25	20	11	0
2	24	29	29	0	0
2	24	35	35	10	0
2	24	39	39	32	0
2	24	45	41	29	0
2	24	50	50	50	0
2	24	75	75	63	0
2	24	77	77	43	0
